# Supplementary material for: Risk-Based Targeting of Animals for Ancillary Testing during a Bovine Tuberculosis Breakdown Is Associated with a Reduced Time to Test Failure: Indirect Evidence of Mycobacterium bovis Exposure?
Source: Pathogens. 2024 Jul 22;13(7):606. doi: 10.3390/pathogens13070606 (PMC11280051; doi:10.3390/pathogens13070606)
Supplement: Supplementary file 1 [file pathogens-13-00606-s001.zip]

Archive with 1 entries (1 files):
- pathogens-3097810-supplementary.pdf
